# Supplementary material for: Biomass-Derived Nanoporous Carbon Honeycomb Monoliths for Environmental Lipopolysaccharide Adsorption from Aqueous Media
Source: Int J Mol Sci. 2025 Jan 23;26(3):952. doi: 10.3390/ijms26030952 (PMC11817206; doi:10.3390/ijms26030952)
Supplement: Supplementary file 1 [file ijms-26-00952-s001.zip]

Archive with 1 entries (1 files):
- ijms-3369302-supplementary.pdf
